# Supplementary material for: Identification of the Flavone-Inducible Counter-Defense Genes and Their cis-Elements in Helicoverpa armigera
Source: Toxins (Basel). 2023 May 29;15(6):365. doi: 10.3390/toxins15060365 (PMC10303759; doi:10.3390/toxins15060365)
Supplement: Supplementary file 1 [file toxins-15-00365-s001.zip]

Archive with 1 entries (1 files):
- toxins-2372285-supplementary.pdf
